# Supplementary material for: The stunt of stunted silk: A novel pollination control mechanism in maize
Source: Plant Physiol. 2026 Jan 28;200(1):kiaf625. doi: 10.1093/plphys/kiaf625 (PMC12851111; doi:10.1093/plphys/kiaf625)
Supplement: kiaf625_Supplementary_Data [file kiaf625_supplementary_data.zip]

Archive with 3 entries (3 files):
- SupplementaryMethods,Figures, and TableS2.pdf
- TableS1.pdf
- TableS3.pdf
